# Supplementary material for: The eIF4E homolog 4EHP (eIF4E2) regulates hippocampal long-term depression and impacts social behavior
Source: Mol Autism. 2020 Nov 23;11:92. doi: 10.1186/s13229-020-00394-7 (PMC7682028; doi:10.1186/s13229-020-00394-7)
Supplement: Supplementary file 1 — Additional file 1. Details of statistical analyses. [file 13229_2020_394_MOESM1_ESM.xlsx]

## Sheet: Sheet1
Details of statistical analyses
Fig. 1D	ANOVA summary		Brown-Forsythe test
	F	13.68	F (DFn, DFd)	0.7629 (2, 6)
	P value	0.0058	P value	0.5067
	P value summary	**	P value summary	ns
	Significant diff. among means (P < 0.05)?	Yes	Are SDs significantly different (P < 0.05)?	No
	R squared	0.8202
	ANOVA table	SS	DF	MS	F (DFn, DFd)	P value
	Treatment (between columns)	20971	2	10486	F (2, 6) = 13.68	P=0.0058
	Residual (within columns)	4598	6	766.3
	Total	25569	8
	Tukey's multiple comparisons test	Mean Diff.	95.00% CI of diff.	Significant?	Summary	Adjusted P Value
	Crude vs. Cyto.	8.355	-61.00 to 77.71	No	ns	0.9283
	Crude vs. Syn.	-97.97	-167.3 to -28.62	Yes	*	0.0116
	Cyto. vs. Syn.	-106.3	-175.7 to -36.97	Yes	**	0.0079
Fig. 2G	Unpaired t test		How big is the difference?		F test to compare variances
	P value	0.0376	Eif4e2+/+:Emx1-Cre	76.95	F, DFn, Dfd	1.232, 7, 7
	P value summary	*	Eif4e2flx/flx:Emx1-Cre	61.21	P value	0.7902
	Significantly different (P < 0.05)?	Yes	Difference between means (B - A) ± SEM	-15.74 ± 6.856	P value summary	ns
	One- or two-tailed P value?	Two-tailed	95% confidence interval	-30.45 to -1.036	Significantly different (P < 0.05)?	No
	t, df	t=2.296, df=14	R squared (eta squared)	0.2735
Fig. 2I	Two-way RM ANOVA	Matching: Stacked
	Assume sphericity?	Yes
	Alpha	0.05
	Source of Variation	% of total variation	P value	P value summary	Significant?
	Chamber x Genotype	0.05365	0.8762	ns	No
	Chamber	32.13	0.0011	**	Yes
	Genotype	6.99	0.0266	*	Yes
	Subject	21.57	0.8874	ns	No
	ANOVA table	SS	DF	MS	F (DFn, DFd)	P value
	Chamber x Genotype	30.08	1	30.08	F (1, 18) = 0.02497	P=0.8762
	Chamber	18012	1	18012	F (1, 18) = 14.95	P=0.0011
	Genotype	3919	1	3919	F (1, 18) = 5.833	P=0.0266
	Subject	12094	18	671.9	F (18, 18) = 0.5578	P=0.8874
	Residual	21681	18	1205
	Difference between row means		Difference between column means		Interaction CI
	Mean of S1	82.99	Mean of Eif4e2+/+:Emx1-Cre	71.61	Mean diff, A1 - B1	21.64
	Mean of E	40.33	Mean of Eif4e2flx/flx:Emx1-Cre	51.71	Mean diff, A2 - B2	18.15
	Difference between means	42.65	Difference between means	19.9	(A1 -B1) - (A2 - B2)	3.486
	SE of difference	11.03	SE of difference	8.238	95% CI of difference	-42.86 to 49.83
	95% CI of difference	19.48 to 65.83	95% CI of difference	2.590 to 37.20	(B1 - A1) - (B2 - A2)	-3.486
					95% CI of difference	-49.83 to 42.86
Fig. 2J	Two-way RM ANOVA	Matching: Stacked
	Assume sphericity?	Yes
	Alpha	0.05
	Source of Variation	% of total variation	P value	P value summary	Significant?
	Chamber x Genotype	6.663	0.0235	*	Yes
	Chamber	24.21	0.0002	***	Yes
	Genotype	10.54	0.0342	*	Yes
	Subject	36.12	0.1021	ns	No
	ANOVA table	SS	DF	MS	F (DFn, DFd)	P value
	Chamber x Genotype	1591	1	1591	F (1, 18) = 6.121	P=0.0235
	Chamber	5781	1	5781	F (1, 18) = 22.24	P=0.0002
	Genotype	2516	1	2516	F (1, 18) = 5.253	P=0.0342
	Subject	8623	18	479.1	F (18, 18) = 1.843	P=0.1021
	Residual	4678	18	259.9
	Difference between row means		Difference between column means		Interaction CI
	Mean of S1	35.55	Mean of Eif4e2+/+:Emx1-Cre	55.61	Mean diff, A1 - B1	3.267
	Mean of S2	59.72	Mean of Eif4e2flx/flx:Emx1-Cre	39.67	Mean diff, A2 - B2	28.62
	Difference between means	-24.16	Difference between means	15.94	(A1 -B1) - (A2 - B2)	-25.35
	SE of difference	5.124	SE of difference	6.956	95% CI of difference	-46.88 to -3.823
	95% CI of difference	-34.93 to -13.40	95% CI of difference	1.329 to 30.56	(B1 - A1) - (B2 - A2)	25.35
					95% CI of difference	3.823 to 46.88
	Bonferroni's multiple comparisons test	Predicted (LS) mean diff.	95.00% CI of diff.	Significant?	Summary	Adjusted P Value
	S1 - S2
	Eif4e2+/+:Emx1-Cre	-36.84	-53.65 to -20.03	Yes	****	<0.0001
	Eif4e2flx/flx:Emx1-Cre	-11.49	-30.07 to 7.094	No	ns	0.296
Fig. 2L	Unpaired t test with Welch's correction		How big is the difference?		F test to compare variances
	P value	0.0154	Eif4e2+/+:Emx1-Cre	31.58	F, DFn, Dfd	4.774, 9, 10
	P value summary	*	Eif4e2flx/flx:Emx1-Cre	12.65	P value	0.0226
	Significantly different (P < 0.05)?	Yes	Difference between means (B - A) ± SEM	-18.92 ± 6.733	P value summary	*
	One- or two-tailed P value?	Two-tailed	95% confidence interval	-33.54 to -4.297	Significantly different (P < 0.05)?	Yes
	Welch-corrected t, df	t=2.810, df=12.35	R squared (eta squared)	0.39
Fig. 2M	Unpaired t test with Welch's correction		How big is the difference?		F test to compare variances
	P value	0.0404	Eif4e2+/+:Emx1-Cre	91.21	F, DFn, Dfd	6.058, 9, 10
	P value summary	*	Eif4e2flx/flx:Emx1-Cre	50.87	P value	0.0094
	Significantly different (P < 0.05)?	Yes	Difference between means (B - A) ± SEM	-40.34 ± 17.50	P value summary	**
	One- or two-tailed P value?	Two-tailed	95% confidence interval	-78.59 to -2.085	Significantly different (P < 0.05)?	Yes
	Welch-corrected t, df	t=2.305, df=11.67	R squared (eta squared)	0.3129
Fig. 3A	Unpaired t test		How big is the difference?		F test to compare variances
	P value	0.6284	Eif4e2+/+:Emx1-Cre	5.273	F, DFn, Dfd	1.528, 8, 10
	P value summary	ns	Eif4e2flx/flx:Emx1-Cre	5.778	P value	0.5208
	Significantly different (P < 0.05)?	No	Difference between means (B - A) ± SEM	0.5051 ± 1.026	P value summary	ns
	One- or two-tailed P value?	Two-tailed	95% confidence interval	-1.650 to 2.660	Significantly different (P < 0.05)?	No
	t, df	t=0.4924, df=18	R squared (eta squared)	0.01329
Fig. 3B	Unpaired t test		How big is the difference?		F test to compare variances
	P value	0.897	Eif4e2+/+:Emx1-Cre	156.3	F, DFn, Dfd	1.465, 10, 7
	P value summary	ns	Eif4e2flx/flx:Emx1-Cre	159.7	P value	0.6292
	Significantly different (P < 0.05)?	No	Difference between means (B - A) ± SEM	3.433 ± 26.13	P value summary	ns
	One- or two-tailed P value?	Two-tailed	95% confidence interval	-51.70 to 58.57	Significantly different (P < 0.05)?	No
	t, df	t=0.1314, df=17	R squared (eta squared)	0.001014
Fig. C	Table Analyzed	Calls/min
	Unpaired t test		How big is the difference?		F test to compare variances
	P value	0.5341	Eif4e2+/+:Emx1-Cre	10.07	F, DFn, Dfd	1.178, 8, 8
	P value summary	ns	Eif4e2flx/flx:Emx1-Cre	13.56	P value	0.8227
	Significantly different (P < 0.05)?	No	Difference between means (B - A) ± SEM	3.489 ± 5.491	P value summary	ns
	One- or two-tailed P value?	Two-tailed	95% confidence interval	-8.151 to 15.13	Significantly different (P < 0.05)?	No
	t, df	t=0.6354, df=16	R squared (eta squared)	0.02461
	Table Analyzed	Call duration
	Unpaired t test		How big is the difference?		F test to compare variances
	P value	0.15	Eif4e2+/+:Emx1-Cre	13.39	F, DFn, Dfd	1.074, 8, 8
	P value summary	ns	Eif4e2flx/flx:Emx1-Cre	15.12	P value	0.9221
	Significantly different (P < 0.05)?	No	Difference between means (B - A) ± SEM	1.736 ± 1.148	P value summary	ns
	One- or two-tailed P value?	Two-tailed	95% confidence interval	-0.6977 to 4.171	Significantly different (P < 0.05)?	No
	t, df	t=1.512, df=16	R squared (eta squared)	0.1251
Fig. 3D	Two-way RM ANOVA	Matching: Stacked
	Assume sphericity?	No
	Alpha	0.05
	Source of Variation	% of total variation	P value	P value summary	Significant?	Geisser-Greenhouse's epsilon
	Time x Genotype	6.203	0.0144	*	Yes
	Time	4.82	0.1487	ns	No	0.3282
	Genotype	5.813	0.1069	ns	No
	Subject	36.32	<0.0001	****	Yes
	ANOVA table	SS	DF	MS	F (DFn, DFd)	P value
	Time x Genotype	262418	9	29158	F (9, 162) = 2.391	P=0.0144
	Time	203893	9	22655	F (2.954, 53.17) = 1.858	P=0.1487
	Genotype	245893	1	245893	F (1, 18) = 2.881	P=0.1069
	Subject	1536462	18	85359	F (18, 162) = 7.001	P<0.0001
	Residual	1975187	162	12193
	Difference between column means
	Mean of Eif4e2+/+:Emx1-Cre	384
	Mean of Eif4e2flx/flx:Emx1-Cre	454.5
	Difference between means	-70.48
	SE of difference	41.53
	95% CI of difference	-157.7 to 16.76
	Bonferroni's multiple comparisons test	Mean Diff.	95.00% CI of diff.	Significant?	Summary	Adjusted P Value
	Eif4e2+/+:Emx1-Cre - Eif4e2flx/flx:Emx1-Cre
	Row 1	-20.31	-322.3 to 281.7	No	ns	>0.9999
	Row 2	8.453	-192.3 to 209.2	No	ns	>0.9999
	Row 3	60.69	-164.5 to 285.8	No	ns	>0.9999
	Row 4	-120.5	-304.7 to 63.58	No	ns	0.5034
	Row 5	-51.68	-244.7 to 141.3	No	ns	>0.9999
	Row 6	-39.27	-204.6 to 126.1	No	ns	>0.9999
	Row 7	-120	-286.9 to 47.02	No	ns	0.3357
	Row 8	-170.6	-359.6 to 18.43	No	ns	0.097
	Row 9	-77.65	-307.8 to 152.5	No	ns	>0.9999
	Row 10	-174	-319.5 to -28.43	Yes	*	0.0128
	Table Analyzed	Center Entries
	Unpaired t test		How big is the difference?		F test to compare variances
	P value	0.1342	Eif4e2+/+:Emx1-Cre	26.55	F, DFn, Dfd	1.850, 8, 10
	P value summary	ns	Eif4e2flx/flx:Emx1-Cre	34.89	P value	0.3573
	Significantly different (P < 0.05)?	No	Difference between means (B - A) ± SEM	8.343 ± 5.320	P value summary	ns
	One- or two-tailed P value?	Two-tailed	95% confidence interval	-2.833 to 19.52	Significantly different (P < 0.05)?	No
	t, df	t=1.568, df=18	R squared (eta squared)	0.1202
	Table Analyzed	Time in center
	Unpaired t test		How big is the difference?		F test to compare variances
	P value	0.4769	Eif4e2+/+:Emx1-Cre	52.32	F, DFn, Dfd	2.009, 8, 10
	P value summary	ns	Eif4e2flx/flx:Emx1-Cre	59.94	P value	0.2985
	Significantly different (P < 0.05)?	No	Difference between means (B - A) ± SEM	7.616 ± 10.48	P value summary	ns
	One- or two-tailed P value?	Two-tailed	95% confidence interval	-14.41 to 29.64	Significantly different (P < 0.05)?	No
	t, df	t=0.7265, df=18	R squared (eta squared)	0.02849
Fig. 3E	Unpaired t test		How big is the difference?		F test to compare variances
	P value	0.3408	Eif4e2+/+:Emx1-Cre	125.3	F, DFn, Dfd	1.090, 8, 10
	P value summary	ns	Eif4e2flx/flx:Emx1-Cre	141.8	P value	0.8806
	Significantly different (P < 0.05)?	No	Difference between means (B - A) ± SEM	16.51 ± 16.87	P value summary	ns
	One- or two-tailed P value?	Two-tailed	95% confidence interval	-18.93 to 51.94	Significantly different (P < 0.05)?	No
	t, df	t=0.9785, df=18	R squared (eta squared)	0.05051
Fig. 3F	Two-way ANOVA	Ordinary
	Alpha	0.05
	Source of Variation	% of total variation	P value	P value summary	Significant?
	Interaction	0.1542	0.7895	ns	No
	Treatment	57.73	<0.0001	****	Yes
	Genotype	0.00324	0.9691	ns	No
	ANOVA table	SS (Type III)	DF	MS	F (DFn, DFd)	P value
	Interaction	4.95	1	4.95	F (1, 20) = 0.07322	P=0.7895
	Treatment	1854	1	1854	F (1, 20) = 27.42	P<0.0001
	Genotype	0.104	1	0.104	F (1, 20) = 0.001539	P=0.9691
	Residual	1352	20	67.61
	Difference between column means		Difference between row means		Interaction CI
	Predicted (LS) mean of Eif4e2+/+:Emx1-Cre	12.9	Predicted (LS) mean of Water	21.75	Mean diff, A1 - B1	0.7767
	Predicted (LS) mean of Eif4e2flx/flx:Emx1-Cre	13.03	Predicted (LS) mean of Cinnamon	4.177	Mean diff, A2 - B2	-1.04
	Difference between predicted means	-0.1317	Difference between predicted means	17.58	(A1 -B1) - (A2 - B2)	1.817
	SE of difference	3.357	SE of difference	3.357	95% CI of difference	-12.19 to 15.82
	95% CI of difference	-7.134 to 6.870	95% CI of difference	10.57 to 24.58	(B1 - A1) - (B2 - A2)	-1.817
					95% CI of difference	-15.82 to 12.19
Fig. 3G	Two-way RM ANOVA	Matching: Stacked
	Assume sphericity?	Yes
	Alpha	0.05
	Source of Variation	% of total variation	P value	P value summary	Significant?
	Arms x Genotype	0.4062	0.1431	ns	No
	Arms	95.45	<0.0001	****	Yes
	Genotype	0.02507	0.225	ns	No
	Subject	0.2687	>0.9999	ns	No
	ANOVA table	SS	DF	MS	F (DFn, DFd)	P value
	Arms x Genotype	1860	1	1860	F (1, 17) = 2.358	P=0.1431
	Arms	437149	1	437149	F (1, 17) = 554.0	P<0.0001
	Genotype	114.8	1	114.8	F (1, 17) = 1.586	P=0.2250
	Subject	1231	17	72.4	F (17, 17) = 0.09175	P>0.9999
	Residual	13415	17	789.1
	Difference between row means		Difference between column means		Interaction CI
	Mean of Closed arms	234.9	Mean of Eif4e2+/+:Emx1-Cre	129.3	Mean diff, A1 - B1	17.49
	Mean of Open arms	20.11	Mean of Eif4e2flx/flx:Emx1-Cre	125.8	Mean diff, A2 - B2	-10.53
	Difference between means	214.8	Difference between means	3.481	(A1 -B1) - (A2 - B2)	28.03
	SE of difference	9.127	SE of difference	2.764	95% CI of difference	-10.48 to 66.54
	95% CI of difference	195.6 to 234.1	95% CI of difference	-2.351 to 9.314	(B1 - A1) - (B2 - A2)	-28.03
					95% CI of difference	-66.54 to 10.48
Fig. 4A	Two-way RM ANOVA	Matching: Stacked
	Assume sphericity?	Yes
	Alpha	0.05
	Source of Variation	% of total variation	P value	P value summary	Significant?
	Chamber x Genotype	0.0002477	0.9889	ns	No
	Chamber	46.09	<0.0001	****	Yes
	Genotype	0.008138	0.9489	ns	No
	Subject	32.76	0.184	ns	No
	ANOVA table	SS	DF	MS	F (DFn, DFd)	P value
	Chamber x Genotype	0.04148	1	0.04148	F (1, 17) = 0.0002005	P=0.9889
	Chamber	7718	1	7718	F (1, 17) = 37.32	P<0.0001
	Genotype	1.363	1	1.363	F (1, 17) = 0.004223	P=0.9489
	Subject	5487	17	322.7	F (17, 17) = 1.560	P=0.1840
	Residual	3516	17	206.8
	Difference between row means		Difference between column means		Interaction CI
	Mean of S1	80.57	Mean of Gigyf2+/+	66.49	Mean diff, A1 - B1	0.4454
	Mean of E	52.03	Mean of Gigyf2+/-	66.11	Mean diff, A2 - B2	0.3131
	Difference between means	28.54	Difference between means	0.3793	(A1 -B1) - (A2 - B2)	0.1323
	SE of difference	4.672	SE of difference	5.837	95% CI of difference	-19.58 to 19.85
	95% CI of difference	18.68 to 38.40	95% CI of difference	-11.94 to 12.69	(B1 - A1) - (B2 - A2)	-0.1323
					95% CI of difference	-19.85 to 19.58
Fig. 4B	Two-way RM ANOVA	Matching: Stacked
	Assume sphericity?	Yes
	Alpha	0.05
	Source of Variation	% of total variation	P value	P value summary	Significant?
	Chamber x Genotype	2.258	0.1805	ns	No
	Chamber	50.59	<0.0001	****	Yes
	Genotype	1.315	0.3767	ns	No
	Subject	27.14	0.2573	ns	No
	ANOVA table	SS	DF	MS	F (DFn, DFd)	P value
	Chamber x Genotype	770.7	1	770.7	F (1, 17) = 1.950	P=0.1805
	Chamber	17270	1	17270	F (1, 17) = 43.71	P<0.0001
	Genotype	448.9	1	448.9	F (1, 17) = 0.8238	P=0.3767
	Subject	9264	17	544.9	F (17, 17) = 1.379	P=0.2573
	Residual	6717	17	395.1
	Difference between row means		Difference between column means		Interaction CI
	Mean of S1	45.26	Mean of Gigyf2+/+	63.17	Mean diff, A1 - B1	2.135
	Mean of S2	87.96	Mean of Gigyf2+/-	70.05	Mean diff, A2 - B2	-15.9
	Difference between means	-42.7	Difference between means	-6.884	(A1 -B1) - (A2 - B2)	18.04
	SE of difference	6.458	SE of difference	7.584	95% CI of difference	-9.213 to 45.29
	95% CI of difference	-56.32 to -29.07	95% CI of difference	-22.89 to 9.118	(B1 - A1) - (B2 - A2)	-18.04
					95% CI of difference	-45.29 to 9.213
Fig. 4C	Two-way RM ANOVA	Matching: Stacked
	Assume sphericity?	No
	Alpha	0.05
	Source of Variation	% of total variation	P value	P value summary	Significant?	Geisser-Greenhouse's epsilon
	Time x Genotype	3.565	0.344	ns	No
	Time	4.697	0.2236	ns	No	0.3716
	Genotype	5.743	0.1017	ns	No
	Subject	32.62	<0.0001	****	Yes
	ANOVA table	SS	DF	MS	F (DFn, DFd)	P value
	Time x Genotype	46770	9	5197	F (9, 153) = 1.131	P=0.3440
	Time	61617	9	6846	F (3.345, 56.86) = 1.490	P=0.2236
	Genotype	75332	1	75332	F (1, 17) = 2.993	P=0.1017
	Subject	427852	17	25168	F (17, 153) = 5.479	P<0.0001
	Residual	702780	153	4593
	Difference between column means
	Mean of Gigyf2 +/+	293.2
	Mean of Gigyf2 +/-	333.1
	Difference between means	-39.88
	SE of difference	23.05
	95% CI of difference	-88.51 to 8.753
Fig. 4D	Unpaired t test		How big is the difference?		F test to compare variances
	P value	0.4055	Gigyf2 +/+	6	F, DFn, Dfd	2.864, 12, 7
	P value summary	ns	Gigyf2 +/-	7	P value	0.1704
	Significantly different (P < 0.05)?	No	Difference between means (B - A) ± SEM	1.000 ± 1.175	P value summary	ns
	One- or two-tailed P value?	Two-tailed	95% confidence interval	-1.460 to 3.460	Significantly different (P < 0.05)?	No
	t, df	t=0.8508, df=19	R squared (eta squared)	0.0367
Fig. 4E	Two-way RM ANOVA	Matching: Stacked
	Assume sphericity?	Yes
	Alpha	0.05
	Source of Variation	% of total variation	P value	P value summary	Significant?
	Chamber x Genotype	0.1415	0.7395	ns	No
	Chamber	58.34	<0.0001	****	Yes
	Genotype	0.8906	0.393	ns	No
	Subject	19.71	0.5536	ns	No
	ANOVA table	SS	DF	MS	F (DFn, DFd)	P value
	Chamber x Genotype	46.43	1	46.43	F (1, 17) = 0.1142	P=0.7395
	Chamber	19144	1	19144	F (1, 17) = 47.09	P<0.0001
	Genotype	292.3	1	292.3	F (1, 17) = 0.7681	P=0.3930
	Subject	6468	17	380.5	F (17, 17) = 0.9359	P=0.5536
	Residual	6911	17	406.5
	Difference between row means		Difference between column means		Interaction CI
	Mean of S1	93.74	Mean of Eif4e2+/+	68.48	Mean diff, A1 - B1	-3.34
	Mean of E	48.78	Mean of Eif4e2+/-	74.04	Mean diff, A2 - B2	-7.768
	Difference between means	44.95	Difference between means	-5.554	(A1 -B1) - (A2 - B2)	4.428
	SE of difference	6.551	SE of difference	6.337	95% CI of difference	-23.21 to 32.07
	95% CI of difference	31.13 to 58.77	95% CI of difference	-18.92 to 7.816	(B1 - A1) - (B2 - A2)	-4.428
					95% CI of difference	-32.07 to 23.21
Fig. 4F	Two-way RM ANOVA	Matching: Stacked
	Assume sphericity?	Yes
	Alpha	0.05
	Source of Variation	% of total variation	P value	P value summary	Significant?
	Chamber x Genotype	0.4588	0.6424	ns	No
	Chamber	25.04	0.0028	**	Yes
	Genotype	8.188	0.0514	ns	No
	Subject	31.7	0.5774	ns	No
	ANOVA table	SS	DF	MS	F (DFn, DFd)	P value
	Chamber x Genotype	92.84	1	92.84	F (1, 17) = 0.2235	P=0.6424
	Chamber	5068	1	5068	F (1, 17) = 12.20	P=0.0028
	Genotype	1657	1	1657	F (1, 17) = 4.391	P=0.0514
	Subject	6415	17	377.4	F (17, 17) = 0.9083	P=0.5774
	Residual	7062	17	415.4
	Difference between row means		Difference between column means		Interaction CI
	Mean of S1	51.12	Mean of Eif4e2+/+	56.07	Mean diff, A1 - B1	-16.36
	Mean of S2	74.25	Mean of Eif4e2+/-	69.3	Mean diff, A2 - B2	-10.1
	Difference between means	-23.13	Difference between means	-13.23	(A1 -B1) - (A2 - B2)	-6.261
	SE of difference	6.622	SE of difference	6.311	95% CI of difference	-34.20 to 21.68
	95% CI of difference	-37.10 to -9.158	95% CI of difference	-26.54 to 0.09002	(B1 - A1) - (B2 - A2)	6.261
					95% CI of difference	-21.68 to 34.20
Fig. 4G	Two-way RM ANOVA	Matching: Stacked
	Assume sphericity?	No
	Alpha	0.05
	Source of Variation	% of total variation	P value	P value summary	Significant?	Geisser-Greenhouse's epsilon
	Time x Genotype	6.017	0.0979	ns	No
	Time	5.319	0.2162	ns	No	0.4436
	Genotype	0.1618	0.7547	ns	No
	Subject	27.28	<0.0001	****	Yes
	ANOVA table	SS	DF	MS	F (DFn, DFd)	P value
	Time x Genotype	95093	9	10566	F (9, 153) = 1.681	P=0.0979
	Time	84062	9	9340	F (3.993, 67.88) = 1.486	P=0.2162
	Genotype	2557	1	2557	F (1, 17) = 0.1008	P=0.7547
	Subject	431032	17	25355	F (17, 153) = 4.034	P<0.0001
	Residual	961635	153	6285
	Difference between column means
	Mean of Eif4e2 +/+	307.2
	Mean of Eif4e2 +/-	299.8
	Difference between means	7.347
	SE of difference	23.14
	95% CI of difference	-41.47 to 56.16
Fig. 4H	Unpaired t test		How big is the difference?		F test to compare variances
	P value	0.6171	Eif4e2 +/+	5.2	F, DFn, Dfd	1.426, 9, 9
	P value summary	ns	Eif4e2 +/-	5.8	P value	0.6053
	Significantly different (P < 0.05)?	No	Difference between means (B - A) ± SEM	0.6000 ± 1.179	P value summary	ns
	One- or two-tailed P value?	Two-tailed	95% confidence interval	-1.878 to 3.078	Significantly different (P < 0.05)?	No
	t, df	t=0.5087, df=18	R squared (eta squared)	0.01417
Fig. 4I	Two-way RM ANOVA	Matching: Stacked
	Assume sphericity?	Yes
	Alpha	0.05
	Source of Variation	% of total variation	P value	P value summary	Significant?
	Chamber x Genotype	1.958	0.3508	ns	No
	Chamber	58.75	0.0002	***	Yes
	Genotype	4.654	0.0484	*	Yes
	Subject	11.57	0.901	ns	No
	ANOVA table	SS	DF	MS	F (DFn, DFd)	P value
	Chamber x Genotype	284.3	1	284.3	F (1, 12) = 0.9426	P=0.3508
	Chamber	8529	1	8529	F (1, 12) = 28.28	P=0.0002
	Genotype	675.7	1	675.7	F (1, 12) = 4.828	P=0.0484
	Subject	1679	12	139.9	F (12, 12) = 0.4640	P=0.9010
	Residual	3619	12	301.6
	Difference between row means		Difference between column means		Interaction CI
	Mean of S1	76.4	Mean of Gigyf2+/+:Eif4e2+/+	63.73	Mean diff, A1 - B1	16.37
	Mean of E	41.14	Mean of Gigyf2+/-:Eif4e2+/-	53.81	Mean diff, A2 - B2	3.488
	Difference between means	35.27	Difference between means	9.926	(A1 -B1) - (A2 - B2)	12.88
	SE of difference	6.632	SE of difference	4.517	95% CI of difference	-16.02 to 41.78
	95% CI of difference	20.82 to 49.72	95% CI of difference	0.08376 to 19.77	(B1 - A1) - (B2 - A2)	-12.88
					95% CI of difference	-41.78 to 16.02
Fig. 4J	Two-way RM ANOVA	Matching: Stacked
	Assume sphericity?	Yes
	Alpha	0.05
	Source of Variation	% of total variation	P value	P value summary	Significant?
	Chamber x Genotype	2.399	0.3208	ns	No
	Chamber	40.78	0.0011	**	Yes
	Genotype	0.4322	0.6922	ns	No
	Subject	31.53	0.3925	ns	No
	ANOVA table	SS	DF	MS	F (DFn, DFd)	P value
	Chamber x Genotype	396	1	396	F (1, 12) = 1.072	P=0.3208
	Chamber	6734	1	6734	F (1, 12) = 18.23	P=0.0011
	Genotype	71.36	1	71.36	F (1, 12) = 0.1645	P=0.6922
	Subject	5206	12	433.8	F (12, 12) = 1.175	P=0.3925
	Residual	4432	12	369.3
	Difference between row means		Difference between column means		Interaction CI
	Mean of S1	33.85	Mean of Gigyf2+/+:Eif4e2+/+	51.13	Mean diff, A1 - B1	-4.374
	Mean of S2	65.18	Mean of Gigyf2+/-:Eif4e2+/-	47.9	Mean diff, A2 - B2	10.83
	Difference between means	-31.34	Difference between means	3.226	(A1 -B1) - (A2 - B2)	-15.2
	SE of difference	7.339	SE of difference	7.954	95% CI of difference	-47.18 to 16.78
	95% CI of difference	-47.33 to -15.35	95% CI of difference	-14.10 to 20.56	(B1 - A1) - (B2 - A2)	15.2
					95% CI of difference	-16.78 to 47.18
Fig. 4K	Two-way RM ANOVA	Matching: Stacked
	Assume sphericity?	No
	Alpha	0.05
	Source of Variation	% of total variation	P value	P value summary	Significant?	Geisser-Greenhouse's epsilon
	Time x Genotype	1.208	0.9586	ns	No
	Time	20.47	0.0044	**	Yes	0.2805
	Genotype	1.577	0.4676	ns	No
	Subject	33.62	<0.0001	****	Yes
	ANOVA table	SS	DF	MS	F (DFn, DFd)	P value
	Time x Genotype	18802	9	2089	F (9, 108) = 0.3426	P=0.9586
	Time	318568	9	35396	F (2.525, 30.30) = 5.804	P=0.0044
	Genotype	24546	1	24546	F (1, 12) = 0.5629	P=0.4676
	Subject	523283	12	43607	F (12, 108) = 7.151	P<0.0001
	Residual	658606	108	6098
	Difference between column means
	Mean of Eif4e2+/+/Gigyf2+/+	226.2
	Mean of Eif4e2+/-/Gigyf2+/-	199.4
	Difference between means	26.76
	SE of difference	35.66
	95% CI of difference	-50.95 to 104.5
Fig. 4L	Unpaired t test		How big is the difference?		F test to compare variances
	P value	0.8683	Eif4e2+/+/Gigyf2+/+	5.333	F, DFn, Dfd	1.421, 5, 7
	P value summary	ns	Eif4e2+/-/Gigyf2+/-	5.125	P value	0.648
	Significantly different (P < 0.05)?	No	Difference between means (B - A) ± SEM	-0.2083 ± 1.230	P value summary	ns
	One- or two-tailed P value?	Two-tailed	95% confidence interval	-2.887 to 2.471	Significantly different (P < 0.05)?	No
	t, df	t=0.1694, df=12	R squared (eta squared)	0.002386
Supplementary Fig. 1B	Unpaired t test		How big is the difference?		F test to compare variances
	P value	<0.0001	Eif4e2+/+:Emx1-Cre	100	F, DFn, Dfd	2.955, 6, 5
	P value summary	****	Eif4e2flx/flx:Emx1-Cre	61.63	P value	0.2547
	Significantly different (P < 0.05)?	Yes	Difference between means (B - A) ± SEM	-38.37 ± 6.214	P value summary	ns
	One- or two-tailed P value?	Two-tailed	95% confidence interval	-52.04 to -24.69	Significantly different (P < 0.05)?	No
	t, df	t=6.174, df=11	R squared (eta squared)	0.7761
Supplementary Fig. 1C	Unpaired t test		How big is the difference?		F test to compare variances
	P value	0.0032	Eif4e2+/+:Emx1-Cre	100	F, DFn, Dfd	5.288, 6, 5
	P value summary	**	Eif4e2flx/flx:Emx1-Cre	50.46	P value	0.0879
	Significantly different (P < 0.05)?	Yes	Difference between means (B - A) ± SEM	-49.54 ± 13.21	P value summary	ns
	One- or two-tailed P value?	Two-tailed	95% confidence interval	-78.61 to -20.48	Significantly different (P < 0.05)?	No
	t, df	t=3.752, df=11	R squared (eta squared)	0.5613
Supplementary Fig. 1E	Unpaired t test		How big is the difference?		F test to compare variances
	P value	<0.0001	Eif4e2+/+:Emx1-Cre	100	F, DFn, Dfd	1.178, 7, 7
	P value summary	****	Eif4e2flx/flx:Emx1-Cre	35.42	P value	0.8348
	Significantly different (P < 0.05)?	Yes	Difference between means (B - A) ± SEM	-64.58 ± 3.550	P value summary	ns
	One- or two-tailed P value?	Two-tailed	95% confidence interval	-72.19 to -56.97	Significantly different (P < 0.05)?	No
	t, df	t=18.19, df=14	R squared (eta squared)	0.9594
Supplementary Fig. 1F	Unpaired t test		How big is the difference?		F test to compare variances
	P value	0.0059	Eif4e2+/+:Emx1-Cre	100	F, DFn, Dfd	12.50, 7, 7
	P value summary	**	Eif4e2flx/flx:Emx1-Cre	55.53	P value	0.0036
	Significantly different (P < 0.05)?	Yes	Difference between means (B - A) ± SEM	-44.47 ± 13.73	P value summary	**
	One- or two-tailed P value?	Two-tailed	95% confidence interval	-73.91 to -15.03	Significantly different (P < 0.05)?	Yes
	t, df	t=3.240, df=14	R squared (eta squared)	0.4285
Supplementary Fig. 2A	Unpaired t test		How big is the difference?		F test to compare variances
	P value	0.4267	Eif4e2+/+:Emx1-Cre	100	F, DFn, Dfd	2.471, 3, 3
	P value summary	ns	Eif4e2flx/flx:Emx1-Cre	109.6	P value	0.477
	Significantly different (P < 0.05)?	No	Difference between means (B - A) ± SEM	9.617 ± 11.28	P value summary	ns
	One- or two-tailed P value?	Two-tailed	95% confidence interval	-17.99 to 37.22	Significantly different (P < 0.05)?	No
	t, df	t=0.8524, df=6	R squared (eta squared)	0.108
Supplementary Fig. 2B	Unpaired t test		How big is the difference?		F test to compare variances
	P value	0.6067	4EHP +/+	100	F, DFn, Dfd	1.758, 3, 3
	P value summary	ns	4EHP +/-	90.95	P value	0.6544
	Significantly different (P < 0.05)?	No	Difference between means (B - A) ± SEM	-9.051 ± 16.67	P value summary	ns
	One- or two-tailed P value?	Two-tailed	95% confidence interval	-49.84 to 31.74	Significantly different (P < 0.05)?	No
	t, df	t=0.5429, df=6	R squared (eta squared)	0.04683
Supplementary Fig. 2C	Unpaired t test with Welch's correction		How big is the difference?		F test to compare variances
	P value	0.4978	Eif4e2+/+:Emx1-Cre	100	F, DFn, Dfd	20.81, 3, 3
	P value summary	ns	Eif4e2flx/flx:Emx1-Cre	83.94	P value	0.0329
	Significantly different (P < 0.05)?	No	Difference between means (B - A) ± SEM	-16.06 ± 21.12	P value summary	*
	One- or two-tailed P value?	Two-tailed	95% confidence interval	-80.06 to 47.94	Significantly different (P < 0.05)?	Yes
	Welch-corrected t, df	t=0.7605, df=3.288	R squared (eta squared)	0.1496
Supplementary Fig. 3A	Two-way RM ANOVA	Matching: Stacked
	Assume sphericity?	Yes
	Alpha	0.05
	Source of Variation	% of total variation	P value	P value summary	Significant?
	Time x Genotype	0.1297	0.7436	ns	No
	Time	45.27	<0.0001	****	Yes
	Genotype	0.09479	0.8211	ns	No
	Subject	32.39	0.1876	ns	No
	ANOVA table	SS	DF	MS	F (DFn, DFd)	P value
	Time x Genotype	11.62	1	11.62	F (1, 18) = 0.1103	P=0.7436
	Time	4054	1	4054	F (1, 18) = 38.50	P<0.0001
	Genotype	8.488	1	8.488	F (1, 18) = 0.05268	P=0.8211
	Subject	2900	18	161.1	F (18, 18) = 1.530	P=0.1876
	Residual	1895	18	105.3
	Difference between row means		Difference between column means		Interaction CI
	Mean of Naive	1.368	Mean of Eif4e2+/+:Emx1-Cre	11.02	Mean diff, A1 - B1	-2.009
	Mean of 24 hrs	21.6	Mean of Eif4e2flx/flx:Emx1-Cre	11.95	Mean diff, A2 - B2	0.1573
	Difference between means	-20.24	Difference between means	-0.9259	(A1 -B1) - (A2 - B2)	-2.166
	SE of difference	3.261	SE of difference	4.034	95% CI of difference	-15.87 to 11.54
	95% CI of difference	-27.09 to -13.38	95% CI of difference	-9.402 to 7.550	(B1 - A1) - (B2 - A2)	2.166
					95% CI of difference	-11.54 to 15.87
Supplementary Fig. 3C	Unpaired t test		How big is the difference?		F test to compare variances
	P value	0.0414	Eif4e2+/+:Emx1-Cre	100	F, DFn, Dfd	1.087, 3, 3
	P value summary	*	Eif4e2flx/flx:Emx1-Cre	59.49	P value	0.947
	Significantly different (P < 0.05)?	Yes	Difference between means (B - A) ± SEM	-40.51 ± 15.66	P value summary	ns
	One- or two-tailed P value?	Two-tailed	95% confidence interval	-78.83 to -2.191	Significantly different (P < 0.05)?	No
	t, df	t=2.587, df=6	R squared (eta squared)	0.5273
Supplementary Fig. 3D	Unpaired t test		How big is the difference?		F test to compare variances
	P value	0.2115	Eif4e2+/+:Emx1-Cre	100	F, DFn, Dfd	1.691, 3, 3
	P value summary	ns	Eif4e2flx/flx:Emx1-Cre	75.18	P value	0.6767
	Significantly different (P < 0.05)?	No	Difference between means (B - A) ± SEM	-24.82 ± 17.75	P value summary	ns
	One- or two-tailed P value?	Two-tailed	95% confidence interval	-68.26 to 18.61	Significantly different (P < 0.05)?	No
	t, df	t=1.398, df=6	R squared (eta squared)	0.2458
Supplementary Fig. 3E	Unpaired t test		How big is the difference?		F test to compare variances
	P value	0.6069	Eif4e2+/+:Emx1-Cre	100	F, DFn, Dfd	2.006, 3, 3
	P value summary	ns	Eif4e2flx/flx:Emx1-Cre	94.43	P value	0.582
	Significantly different (P < 0.05)?	No	Difference between means (B - A) ± SEM	-5.568 ± 10.26	P value summary	ns
	One- or two-tailed P value?	Two-tailed	95% confidence interval	-30.67 to 19.54	Significantly different (P < 0.05)?	No
	t, df	t=0.5427, df=6	R squared (eta squared)	0.04679
